# Supplementary material for: Let-7 enhances murine anti-tumor CD8 T cell responses by promoting memory and antagonizing terminal differentiation
Source: Nat Commun. 2023 Sep 11;14:5585. doi: 10.1038/s41467-023-40959-7 (PMC10495470; doi:10.1038/s41467-023-40959-7)
Supplement: Supplementary file 4 — Supplementary Data 1 [file 41467_2023_40959_MOESM4_ESM.xlsx]

## Sheet: Sheet1
Day 5 Cluster 1 genes (Lin28up Let7down)	Day 5 Cluster 2 genes (Lin28down Let7up)	Day 5 Cluster 3 genes (Lin28down Let7down)	Day 5 Cluster 4 genes (Lin28up Let7up)
Hk2	Tspan32	Hck	39692
S100a4	Pcbp3	Abcb1b	Ston2
Sult2b1	Adgre5		Crmp1
Hmox1	Il7r		Emp1
Mrvi1	Bmp7		Adgrg1
Gcat	Slamf1		Ccl5
Ctsd	Lonrf3		Wscd2
Lrrk1	Timp2
Gzmb	Pecam1
Stac2	Cd200
B4galt5	Sidt1
Arid3a	Zbtb20
Slc16a10	Tmem50b
Havcr2	Cd5
Fam20a	Ms4a6b
Ero1l	Usp33
Litaf	Npas2
Wnt10b	Dst
Fmnl3	Dapl1
Abcc1	Ptgfrn
Emilin2	Gucy1b1
Rhoq	Dclk2
Spire1	Stmn1
Prrc1	Per3
Ptprj	Tnfrsf4
Ifitm1	Abcg2
Il18rap	Plxna1
Klhl30	Ldhb
Galnt3	Nucb2
P2rx3	Pak1
Chac1	Ets1
Slc52a3	Tent5a
Lmna	Ccdc88a
Gem	Tbc1d4
Fgr	Gucy1a1
Smpdl3b	Jcad
Tnfrsf9	Mtmr3
Errfi1	Raver2
Asns	Ldlrap1
Gars	Phc3
Osbpl3	Cd81
Ybx3	Cntln
Cmas	Akap12
Klrb1c	Ephx1
Dmwd	Zc3h12d
Sytl2	Gbp2b
Nupr1	Prkd2
Ptpn5	Cacna2d4
Slc7a3	H2-Ob
Dusp4	Dstyk
Gpt2	Sbk1
Pla2g15	Synpo
Ubash3b	Trim56
Rab27a	Gpr146
Aqp9	Tlr1
Nedd4	Cd24a
Myo1e	Ccr4
Chsy1	Prkca
Jdp2	Gimap4
Plcg2	Fsd1l
AI661453	Nfic
Chst11	Gm8369
P2ry14	9630013D21Rik
Scd1	Syne2
Slamf7	Wdr35
Hrc	Syt11
Cd160	Plxnc1
Jarid2	Ass1
Cldnd2	Ifi27l2a
Clnk	Cd101
Pvr
Efhd2
Irf8
Arsb
Gzmk
Stk40
Ly6g5b
Sh2d5
Serpinb9
Pik3r6
Hmga1
Zc3hav1l
Trim16
Nrros
Tmem171
Dennd1b
Fcer1g
Hopx
Adamts14
Atp8b4
Glrp1
Gng5
Pak6
Ccr5
Bend4
Hmgcs1
Edaradd
Ly6a2
