# Supplementary material for: Let-7 enhances murine anti-tumor CD8 T cell responses by promoting memory and antagonizing terminal differentiation
Source: Nat Commun. 2023 Sep 11;14:5585. doi: 10.1038/s41467-023-40959-7 (PMC10495470; doi:10.1038/s41467-023-40959-7)
Supplement: Supplementary file 5 — Supplementary Data 2 [file 41467_2023_40959_MOESM5_ESM.xlsx]

## Sheet: Sheet1
0 Hours Cluster 1 genes (Lin28up Let7down)	0 Hours Cluster 2 genes (Lin28down Let7up)	0 Hours Cluster 3 genes (Lin28down Let7down)	0 Hours Cluster 4 genes (Lin28up Let7up)
Hk2	Tspan32	Mob3a	Col1a1
Uhrf1	Pdk1	Utp20	Ddr1
Mcm2	Gosr1	Srf	Nfe2l2
Man2b1	Prrt1	Akap1	Sypl
Pgam1	Serinc1	St6gal1	Tgfb3
Surf4	Ddx5	Nr4a1	Esd
Cnih1	Nr1d2	Notch1	Plxdc2
Hsd11b1	Zbtb20	Dapl1	Rbms1
H2-M2	Phf1	Rbm38	Vps39
Ctsa	Dntt	Sla2	Cdkn2c
Kpna2	Cd28	Trp53inp1	Aldh2
Slc16a10	Ift80	Il4ra	Cd9
Cdc34	Cd72	Dhcr24	Trim13
Shmt1	Dnajc6	Ermard	Gng12
Lrrc59	Ephb6	Pced1b	Calm2
Lman2	Lrrc23	H2-T24	Tuba1c
Tkt	Itm2a	Foxk1	Zfp629
Arc	Faah	Afdn	Clip2
Tuba1b	Smc4	H2-T-ps	Fam177a
Hsp90ab1	Raver2	Gm14085	Cmtm4
Nme4	Cd84	H2-T10
Ostf1	Mboat1	Gm12840
Cenpx	Heca	Gm8810
Scd2	Gprasp1	Gm26809
Pa2g4	Cirbp
Ifitm3	Trim39
Fn1	Ccdc9b
Eif4e2	Baiap3
Parp1	Frmd6
Ehd4	Aff4
Pcna	Pcmtd1
Ahcy	Tmem245
Csf3r	Zfp110
Abcb9	Thra
Psmd8	Cyp2d22
Ppp4c	Zscan18
Magt1	Pgap1
Kars	Trbd1
Dpagt1	Mirt1
Ciao2a	Gm42418
Cyb5r4	1810026B05Rik
Ucp2
Icam1
Ccr7
Rap1gap2
Phb
Suv39h1
Efhd2
Dpy19l1
Pla2g4f
Ftl1
1810037I17Rik
Spcs3
Cdca7
E2f6
Pirb
Tmed5
Dpp3
Lgals1
Gng5
Tlnrd1
Usmg5
Eif5a
