# Supplementary material for: Let-7 enhances murine anti-tumor CD8 T cell responses by promoting memory and antagonizing terminal differentiation
Source: Nat Commun. 2023 Sep 11;14:5585. doi: 10.1038/s41467-023-40959-7 (PMC10495470; doi:10.1038/s41467-023-40959-7)
Supplement: Supplementary file 6 — Supplementary Data 3 [file 41467_2023_40959_MOESM6_ESM.xlsx]

## Sheet: Sheet1
12 Hours Cluster 1 genes (Lin28up Let7down)	12 Hours Cluster 2 genes (Lin28down Let7up)	12 Hours Cluster 3 genes (Lin28down Let7down)	12 Hours Cluster 4 genes (Lin28up Let7up)
Cdc45	Smo	Slc30a4	Axl
Klf6	Mettl1	Evl	Cd247
Hk2	Ezh1	Degs2	Rxra
Mob3a	Id3	Dgka	Ksr1
Stat5a	Plgrkt	Ifi206	39692
Arid3b	Cd274	Slfn1	Txnrd1
Cd44	Timp2		Acsl6
Pole	Utrn		Plec
Bcl2l1	Dusp6		Nfkbie
Pgam1	Dglucy		Cd82
Kif11	Irf4		Padi2
Ddx19a	Il6st		Ski
Slc25a13	Hdac7		Ptms
Ncapg	Mgrn1		Csf2ra
Brca1	Zap70
Cdc6	Elk4
Lsp1	Rgl1
Ccl9	Ptpn22
Arid3a	Tnfsf8
Cdk1	Slc37a3
Cdc34	Cd69
Jade2	Cd27
Aebp1	Chst15
Fam84a	Ets1
Rrm2	Nfatc1
Nup85	Ldlrap1
Lrrc59	Ptger2
Aurkb	Cd84
Top2a	Arhgef11
Sema4d	Dstyk
Trip13	Kdm7a
Ero1l	Ifi209
Ska3	Gprasp1
Atad2	Ankrd50
Sh3bp1	Spred2
Sdf2l1	Cltc
Tfrc	Gimap6
Wnt10b	Kcna3
Tarbp2	Fbxo10
Kcnk5	Pcmtd1
Pkmyt1	Ankrd44
Sgo1	Gimap4
Ppil1	AI504432
Ndc80	Mfsd4a
Fam111a	Calcrl
Naa40	Casc4
Cdca5	Purb
Ctsw
Cbx2
Plk4
Bard1
Suv39h2
Mcm10
Nek6
Cytip
Rad51
Ahcy
Ccna2
Notch2
Cks1b
Elp1
Tnfrsf1b
Rad54l
Stil
Stmn1
Cdca8
Fam126a
Acap3
Tnfrsf4
Dck
Kntc1
Lfng
Cdk8
Ezh2
Osbpl3
Slc6a6
Klrc1
Ybx3
Golt1b
Faap24
Blm
Nfkbib
Pold3
Il4ra
Ptpn5
Mki67
Dlc1
Jak3
Thy1
Rab27a
1700017B05Rik
Plscr1
Cdc25a
Mapkapk3
Prkar2a
Oas3
Smap2
Cip2a
Mgll
Lgals3bp
Fancd2
Polq
Tmem109
Pbx2
Ncaph
Prdm4
Isg15
Dennd5a
Cul7
Rbpj
Suv39h1
Stx11
Tnfsf10
Exo1
Bub1b
Pclaf
Efhd2
Arhgap11a
Sytl3
Clspn
Serpinb6b
Klri2
Phlpp1
Tubb2b
Cenph
Serpinb9
Ticrr
Amigo2
Zfpm1
Haspin
Ercc6l
Plagl2
Zfp608
Socs3
Dennd4a
Lipg
Rhob
Ifng
Adap1
Espl1
Ddn
Atp8b4
Tnfaip8
Nsl1
Dpp3
Ifi27
Gng5
Tlnrd1
Jund
Spc24
Pak6
Heg1
Selenoh
Nkain1
Gzmc
Lrrc32
Cdkn2d
