# Supplementary material for: Let-7 enhances murine anti-tumor CD8 T cell responses by promoting memory and antagonizing terminal differentiation
Source: Nat Commun. 2023 Sep 11;14:5585. doi: 10.1038/s41467-023-40959-7 (PMC10495470; doi:10.1038/s41467-023-40959-7)
Supplement: Supplementary file 7 — Supplementary Data 4 [file 41467_2023_40959_MOESM7_ESM.xlsx]

## Sheet: Sheet1
Let7 target genes in Cluster 1 DEGs	0h	12h	5d	total	Group: 1-5d, 2-0h, 3-12h, 4-5d/0h, 5-5d-12h, 6-0h-12h, 7-5d/0h/12h
Arid3b	0	1	0	1	3
Arid3a	0	1	1	2	5
Tmed5	1	0	0	1	2
Zc3hav1l	0	0	1	1	1
Ero1l	0	1	1	2	5
Ccr7	1	0	0	1	2
Cdc34	1	1	0	2	6
Hmga1	0	0	1	1	1
Stk40	0	0	1	1	1
Gng5	1	0	1	2	4
Bend4	0	0	1	1	1
Cbx2	0	1	0	1	3
Ddx19a	0	1	0	1	3
E2f6	1	0	0	1	2
Abcb9	1	0	0	1	2
Efhd2	1	0	1	2	4
Atp8b4	0	0	1	1	1
Nme4	1	0	0	1	2
Tarbp2	0	1	0	1	3
Osbpl3	0	1	1	2	5
Cdc25a	0	1	0	1	3
Tnfrsf1b	0	1	0	1	3
Prkar2a	0	1	0	1	3
Hk2	1	1	1	3	7
Dpp3	1	0	0	1	2
Pla2g15	0	0	1	1	1
Adamts14	0	0	1	1	1
Dusp4	0	0	1	1	1
1700017B05Rik	0	1	0	1	3
Scd2	1	0	0	1	2
Golt1b	0	1	0	1	3
Dlc1	0	1	0	1	3
Suv39h2	0	1	0	1	3
Rrm2	0	1	0	1	3
Bcl2l1	0	1	0	1	3
Surf4	1	0	0	1	2
Ostf1	1	0	0	1	2
Nupr1	0	0	1	1	1
