# Supplementary material for: Let-7 enhances murine anti-tumor CD8 T cell responses by promoting memory and antagonizing terminal differentiation
Source: Nat Commun. 2023 Sep 11;14:5585. doi: 10.1038/s41467-023-40959-7 (PMC10495470; doi:10.1038/s41467-023-40959-7)
Supplement: Supplementary file 8 — Supplementary Data 5 [file 41467_2023_40959_MOESM8_ESM.xlsx]

## Sheet: Sheet1
	SYBR primers
Gene	Forward	Reverse
Id2	ATGAAAGCCTTCAGTCCGGTG	AGCAGACTCATCGGGTCGT
Id3	CTGTCGGAACGTAGCCTGG	GTGGTTCATGTCGTCCAAGAG
Ikzf2 (Helios)	CCGTACCTGGTCATCACAGAG	CAGTCTCGAAGCTCGATGGC
Havcr2 (Tim3)	TCAGGTCTTACCCTCAACTGTG	GGCATTCTTACCAACCTCAAACA
Pdcd1 (PD-1)	ACCCTGGTCATTCACTTGGG	CATTTGCTCCCTCTGACACTG
Cd160	GGGGCTAATACTCTTCTGGTGC	CTTTTCAGTGATGCCATCTGTCT
Cd244	AGCCCTGGACTAATGGGACTT	GCTGGCGTCAATCTGGTTCT
IL10	GCTCTTACTGACTGGCATGAG	CGCAGCTCTAGGAGCATGTG
Wnt10b	GAAGGGTAGTGGTGAGCAAGA	GGTTACAGCCACCCCATTCC
Tcf7	CGCTGCATAACAAGCC	CCAGCTCACAGTATGGG
Ccr7	GGGTTCCTAGTGCCTATGCTGGCTATG	GGCAATGTTGAGCTGGTTGCTGGTT
Sell	TACATTGCCCAAAAGCCCTTAT	CATCGTTCCATTTCCCAGAGTC
Bcl2	CACCCCTGGCATCTTCTCCTTC	CATCTCCCTGTTGACGCTCTCC
Cd127	GGATGGAGACCTAGAAGATG	GAGTTAGGCATTTCACTCGT
Myc	AGTGCTGCATGAGGAGACAC	GGTTTGCCTCTTCTCCACAG
Bhlhe40	ACGGAGACCTGTCAGGGATG	GGCAGTTTGTAAGTTTCCTTGC
Bcl2l1	GGAGACCCCCAGTGCCATCAAT	TGCCCCGCCAAAGGAGAAAAAG
IL12rβ2	AGAGAATGCTCATTGGCACTTC	AACTGGGATAATGTGAACAGCC
Tnfrsf9	CCTTGCAGGTCCTTACCTTGT	GTTGCTTGAATATGTGGGGGA
Tnfrsf4	A TGTCA TCCGTGTGAGACTGG	CCACTTCGATGGTTGCACTGT
Rpl13a	CGAGGCATGCTGCCCCACAA	AGCAGGGACCACCATCCGCT
	IDT Taq assay
Ifng	Mm.PT.58. 30096391
Eomes	Mm.PT.58. 32833544
Gzma	Mm.PT.58. 43238753
Gmzb	Mm.PT.58. 42155916
Prf1	Mm.PT.58. 41904164
Rpl13a	Mm.PT.58. 43547045.g
