# Supplementary material for: Let-7 enhances murine anti-tumor CD8 T cell responses by promoting memory and antagonizing terminal differentiation
Source: Nat Commun. 2023 Sep 11;14:5585. doi: 10.1038/s41467-023-40959-7 (PMC10495470; doi:10.1038/s41467-023-40959-7)
Supplement: Supplementary file 10 — Source Data [file 41467_2023_40959_MOESM10_ESM.xlsx]

## Sheet: Figure 1a
Figure 1a: Tumor volumes of WT mice injected with CTLs.
		CTLs Injected	no CTLs					WT					Lin28Tg					Let-7Tg
	Days after Tumor injection	day 8	75	294	137.5	75	250	45	108	75	125	75	144	62.5	125	126	40	270	576	220.5	196
		day 10	196	294	600	171.5	250	137.5	196	352	665.5	256	171.5	108	352	220.5	108	360	512	245	288
		day13	550	138.5	384	234	156	138.5	256	212	600	320	171.5	288	416	53.5	108	230	318.5	162	320
		day15	1028.5	356.5	567	343	525.5	157	269.5	594	405	550	196	196	786.5	113.5	171.5	182	367.5	220.5	726
		day17	1605.5	698	648	480	810	107	550	478.5	352	550	288	405	786.5	113.5	256	352	526.5	144	550
		day 20	1521	2560	2745.5	900	1633.5	174	786.5	524	220.5	786.5	405	459	2025	508	665.5	378	318.5	144	364.5
		day22		3034.5	3402	1690	3152	234	1372	580	220.5	288	405	712.5	2890	729	1098.5	301.5	294	220.5	256
		day24						367.5	1267.5	1156.5	500	1568	445.5	955	2745.5	2250	1687.5	352	294	162	171.5
		day27						476.5	1372	1252	1076	2745.5	448	1107.5	6348	2352	2745.5	1076	234	112.5	171.5

## Sheet: Figure 1b
Figure 1b: Kaplan-Meier survival curves of WT mice s.c. injected with B16gp33 tumor cells and adoptively transferred with P14+ CTLs from either WT, lin28Tg, or let-7Tg mice.
	Mouse Identifier	Days after injection	Uninjected	WT CTLs	Let-7Tg CTLs	Lin28Tg CTLs
	#1	20	1
	#2	22	1
	#3	22	1
	#4	22	1
	#5	22	1
	#6	39		1
	#7	34		1
	#8	31		1
	#9	34		1
	#10	29		1
	#11	34			1
	#12	55			0
	#14	55			0
	#15	55			0
	#16	53				1
	#17	34				1
	#18	27				1
	#19	27				1
	#20	29				1
	"1" Denotes Date of death, or humane euthenasia. "0" denotes endoint of study, in which this particular mouse survived.

## Sheet: Figure 1i
Figure 1i: Quantitative RT-PCR analysis of the expression of genes involved in terminal differentiation in WT, let-7Tg, and lin28Tg CTLs.
			Expression in WT			Expression in let-7Tg			Expression in lin28Tg
	Gene tested	Id2	233.258	242.995	249.827	125.608	125.434	126.219	339.465	341.826	329.268
		Ikzf2	3.57874	4.15673	3.90806	1.7873	1.77004	1.78606	12.8122	13.6654	13.3378
		Havcr2	2.98925	3.12268	3.21492	0.906755	0.84077	0.903617	32.834	32.1805	32.2699
		Pdcd1	0.313989	2.4517	2.65145	2.39958	2.57538	2.41628	5.04242	5.37073	5.2675
		Cd160	21.3296	21.3888	21.478	15.8761	15.3992	17.5304	38.8305	36.5581	34.4664
		Cd244	7.06547	6.93927	6.51057	2.35183	2.3502	2.242	24.6432	23.8203	23.5739
		Il10	9.20095	9.16278	9.53864	2.33235	2.55228	2.46705	12.1267	11.4646	11.3854
		Wnt10b	1.12879	1.20229	1.31566	0.457587	0.420191	0.431406	4.14522	3.92162	4.00958

## Sheet: Figure 1j
Figure 1j: Quantitative RT-PCR analysis of the expression of genes involved in memory formation in WT, let-7Tg, and lin28Tg CTLs.
			Expression in WT			Expression in let-7Tg			Expression in lin28Tg
	Gene tested	Id3	2.56291	2.90147	2.92368	8.63254	9.28424	9.59834	1.15118	1.26236	1.32787
		Tcf7	5.3435	5.79892	5.49753	15.9865	16.2097	16.5847	0.570429	0.521636	0.55483
		Ccr7	14.2687	14.7924	14.18	25.2076	24.4673	25.0334	1.70423	1.62464	1.5912
		Sell	38.8754	39.7749	37.8648	107.395	106.875	105.112	2.0507	2.60831	2.51075
		Bcl2	31.4165	34.3551	31.07	51.4388	48.563	44.5942	26.5465	26.4181	26.6757

## Sheet: Figure 2a
Figure 2a: Quantification of the frequency of PD1+Tim3+ populations in TILs and spleens of WT CD45.1 mice s.c. injected with B16gp33 tumor cells and adoptively transferred with donor WT, let-7Tg or lin28Tg P14+ CTLs.
		WT					Let-7Tg					Lin28bTg
	TILs	46.5	61.3	60.3	47.7	55.4	18.8	15.2	23	16.8	18.3	55.8	83.6	82.5	87.8	82.3
	spleen	2.65	6.57	1.24	1.28	1.07	1.22	0.35	0.72	0.61	0.71	8.7	16.7	19.3	24.7	25.6

## Sheet: Figure 2b
Figure 2b: Quantification of frequency and absolute number of donor CD45.2 P14+ CTLs in TILs and spleens of WT CD45.1 mice s.c. injected with B16gp33 tumor cells and adoptively transferred with donor WT, let-7Tg or lin28Tg P14+ CTLs.
									Frequency of donor CD45.2 P14+ CTLs
		WT					Let-7Tg					Lin28Tg
	TILs	2.52	5.56	5.52	4.9	2.57	19.7	19.4	5.79	17.2	22.1	1.54	1.33	4.46	4.98	2.3
	Spleen	0.4	0.8	1.63	0.62	0.35	0.45	1.71	1.79	1.94	1.96	0.048	0.032	0.086	0.077	0.072
									Absolute Number of donor CD45.2 P14+ CTLs (in millions of cells)
		WT					Let-7Tg					Lin28Tg
	TILs	0.06426	0.02363	0.141	0.098	0.03469	0.5417	0.2328	0.2084	0.4085	0.4862	0.01694	0.01961	0.03345	0.06598	0.03852
	Spleen	0.436	0.628	1.247	0.4495	0.2765	0.3363	0.936	1.785	2.1437	1.5974	0.03756	0.02288	0.075	0.05676	0.04626

## Sheet: Figure 2c
Figure 2c: Quantification of donor CD45.2 P14+ CTLs isolated from TILs or spleens of WT CD45.1 mice s.c. injected with B16gp33 tumor cells and adoptively transferred with WT or lin28Tg P14+ CTLs transduced with either empty or Bcl2l1-encoding RVs.
	TILS	WT Empty				WT BCL2l1				Lin28Tg Empty				Lin28Tg BCL2l1
	Fold Change	0.961398	0.96602	1.03535	1.03997	1.53847	1.36753	1.56349	1.46342	0.942951	1.16667	0.773597	1.17503	3.59928	3.70946	6.95982	4.86637	5.28873
	Spleen	WT Empty				WT BCL2l1				Lin28Tg Empty				Lin28Tg BCL2l1
	Fold Change	0.892702	1.02987	1.04729	1.03858	1.3866	1.36303	1.06843	1.47694	1.14535	1.24947	0.715844	0.976151	2.0348	0.908801	1.53182	1.66328	1.36034

## Sheet: Figure 2d
Figure 2d: Quantification of the frequency of TNFa+IFNg+ population in TILs of WT CD45.1 mice s.c. injected with B16gp33 tumor cells and adoptively transferred with donor WT, let-7Tg or lin28Tg P14+ CTLs.
		WT				Let-7Tg				Lin28Tg
	Frequency	4.7	0.33	0.17	9.3	12.8	17	12	10.6	4.19	3.48	2.94	0.59

## Sheet: Figure 2e
Figure 2e: Tumor growth in WT mice s.c. injected with B16gp33 tumor cells and adoptively transferred with lin28Tg P14+ CTLs with (n=8) or without (n=8) anti-PDL1 treatment and let-7Tg P14+ CTLs with (n=6) or without (n=9) anti-PDL1 treatment. Grey color represents control group that received no CTLs (n=6).
			No CTLs						No CTLs+aPDL1								Lin28Tg								Lin28Tg+aPDL1								Let7Tg									Let7Tg+aPDL1
	Days after Injecton	day 7	13.5	18	162	162	48	31.5	18	48	18	18	22.5	27	48	87.5	40	22.5	32	18	48	48	4	22.5	62.5	48	64	112.5	62.5	22.5	48	13.5	62.5	22.5	48	18	75	40	62.5	13.5	32	87.5	13.5	40	32	13.5	13.5
		day 10	32	75	294	216	100	198	87.5	245	112.5	100	126	137.5	180	245	126	112.5	126	100	220.5	180	62.5	144	75	125	294	318.5	196	100	100	126	196	162	162	144	220.5	162	126	87.5	126	144	56	126	100	62.5	75
		day 13	40	126	750	900	352	448	245	384	318.5	269.5	220.5	567	448	526.5	320	198	256	180	320	320	108	245	126	245	294	318.5	196	100	162	171.5	256	162	245	153	245	190.125	220.5	196	220.5	245	64	171.5	144	40	75
		day 15	75	220.5	1296	1690	486	648	320	650	448	384	288	607.5	607.5	526.5	352	269.5	364.5	180	320	320	108	352	126	198	294	196	196	100	162	171.5	256	245	245	162	245	190.125	196	220.5	320	180	72	171.5	144	40	75
		day 17	75	220.5	2362.5	2058	486	750	486	1008	648	607.5	220.5	416	607.5	700	486	384	405	269.5	320	352	180	526.5	196	162	220.5	211.25	144	100	245	288	256	245	245	144	245	162	220.5	245	320	180	112.5	126	126	40	126
		day 20	171.5	445.5	3034.5	3179	486	750	600	1568	1028.5	490	220.5	480	800	907.5	786.5	700	550	416	600	650	384	907.5	126	352	220.5	220.5	87.5	48	352	405	256	245	269.5	245	245	162	288	269.5	445.5	198	162	62.5	75	13.5	75

## Sheet: Figure 2f
Figure 2f: Tumor growth in GzmbCre-R26- and GzmbCre+R26Stop-Lin28-GFP mice s.c injected with MC57 tumor cells.
			WT					GzmbCre+R26Stop-Lin28-GFP
	Days after Tumor injection	day 3	0	0	0	0		4	13.5	0	9	13.5
		day 6	0	48	0	0		8	32	40	18	13.5
		day 9	0	18	32	0		10	62.5	40	27	18
		day 10	0	0	13.5	0		13.5	62.5	13.5	56	18
		day 13	0	0	0	0		0	62.5	0	56	0
		day 16	0	0	0	0		0	62.5	0	87.5	0
		day 21	0	0	0	0		0	62.5	0	269.5	0
		day 22	0	0	0	0		0	13.5	0	352	0
		day 24	0	0	0	0		0	13.5	0	384	0

[truncated: 34 more sheets: Figure 2g, Figure 3a, Figure 3b, Figure 3c, Figure 3d, Figure 4d, Figure 5b, Figure 5e, Figure 5f, Figure 5g, Figure 5i, Figure 5j, Figure S1b, Figure S1c, Figure S3a, Figure S3c, Figure S3e, Figure S3f, Figure S3g, Figure S3h …]
